# Supplementary material for: Expression of Stem Cell Niche-Related Biomarkers at the Base of the Human Tricuspid Valve
Source: Stem Cells Dev. 2023 Mar 3;32(5-6):140–51. doi: 10.1089/scd.2022.0253 (PMC9986114; doi:10.1089/scd.2022.0253)
Supplement: Supplemental data [file Suppl_TableS3.xlsx]

## Sheet: Sheet1
Supplementary Table 3. Gene Set Enrichment Analysis
Pathways differentially regulated in AVj compared to RA+RV (combined).
Sorted by adjusted p-value (q-value) (q < 0.25), NES = Normalized Enrichment Score
Name	NES	q-value	Description
NEWMAN_ERCC6_TARGETS_DN	2.12	0.02261	http://www.gsea-msigdb.org/gsea/msigdb/cards/NEWMAN_ERCC6_TARGETS_DN
MEISSNER_BRAIN_HCP_WITH_H3K27ME3	2.02	0.068323	http://www.gsea-msigdb.org/gsea/msigdb/cards/MEISSNER_BRAIN_HCP_WITH_H3K27ME3
TURASHVILI_BREAST_LOBULAR_CARCINOMA_VS_LOBULAR_NORMAL_DN	1.93	0.095029	http://www.gsea-msigdb.org/gsea/msigdb/cards/TURASHVILI_BREAST_LOBULAR_CARCINOMA_VS_LOBULAR_NORMAL_DN
HASLINGER_B_CLL_WITH_13Q14_DELETION	1.95	0.09634	http://www.gsea-msigdb.org/gsea/msigdb/cards/HASLINGER_B_CLL_WITH_13Q14_DELETION
chr4p14	1.93	0.10696	http://www.gsea-msigdb.org/gsea/msigdb/cards/chr4p14
CHIANG_LIVER_CANCER_SUBCLASS_INTERFERON_UP	1.96	0.1124	http://www.gsea-msigdb.org/gsea/msigdb/cards/CHIANG_LIVER_CANCER_SUBCLASS_INTERFERON_UP
TURASHVILI_BREAST_DUCTAL_CARCINOMA_VS_DUCTAL_NORMAL_UP	1.90	0.12443	http://www.gsea-msigdb.org/gsea/msigdb/cards/TURASHVILI_BREAST_DUCTAL_CARCINOMA_VS_DUCTAL_NORMAL_UP
NOUSHMEHR_GBM_SILENCED_BY_METHYLATION	1.85	0.16069	http://www.gsea-msigdb.org/gsea/msigdb/cards/NOUSHMEHR_GBM_SILENCED_BY_METHYLATION
BROWNE_HCMV_INFECTION_20HR_DN	1.86	0.16505	http://www.gsea-msigdb.org/gsea/msigdb/cards/BROWNE_HCMV_INFECTION_20HR_DN
HARRIS_BRAIN_CANCER_PROGENITORS	1.87	0.16761	http://www.gsea-msigdb.org/gsea/msigdb/cards/HARRIS_BRAIN_CANCER_PROGENITORS
SMID_BREAST_CANCER_RELAPSE_IN_BRAIN_UP	1.86	0.17184	http://www.gsea-msigdb.org/gsea/msigdb/cards/SMID_BREAST_CANCER_RELAPSE_IN_BRAIN_UP
RICKMAN_TUMOR_DIFFERENTIATED_MODERATELY_VS_POORLY_UP	1.83	0.17772	http://www.gsea-msigdb.org/gsea/msigdb/cards/RICKMAN_TUMOR_DIFFERENTIATED_MODERATELY_VS_POORLY_UP
WU_HBX_TARGETS_1_DN	1.80	0.18162	http://www.gsea-msigdb.org/gsea/msigdb/cards/WU_HBX_TARGETS_1_DN
SENESE_HDAC1_AND_HDAC2_TARGETS_DN	1.83	0.18172	http://www.gsea-msigdb.org/gsea/msigdb/cards/SENESE_HDAC1_AND_HDAC2_TARGETS_DN
GRANDVAUX_IRF3_TARGETS_DN	1.81	0.18187	http://www.gsea-msigdb.org/gsea/msigdb/cards/GRANDVAUX_IRF3_TARGETS_DN
ONDER_CDH1_TARGETS_2_UP	1.80	0.18454	http://www.gsea-msigdb.org/gsea/msigdb/cards/ONDER_CDH1_TARGETS_2_UP
CHIANG_LIVER_CANCER_SUBCLASS_POLYSOMY7_DN	1.84	0.18473	http://www.gsea-msigdb.org/gsea/msigdb/cards/CHIANG_LIVER_CANCER_SUBCLASS_POLYSOMY7_DN
CERVERA_SDHB_TARGETS_2	1.81	0.18523	http://www.gsea-msigdb.org/gsea/msigdb/cards/CERVERA_SDHB_TARGETS_2
TURASHVILI_BREAST_LOBULAR_CARCINOMA_VS_DUCTAL_NORMAL_UP	1.82	0.1917	http://www.gsea-msigdb.org/gsea/msigdb/cards/TURASHVILI_BREAST_LOBULAR_CARCINOMA_VS_DUCTAL_NORMAL_UP
RTTTNNNYTGGM_UNKNOWN	1.81	0.19193	http://www.gsea-msigdb.org/gsea/msigdb/cards/RTTTNNNYTGGM_UNKNOWN
PAPASPYRIDONOS_UNSTABLE_ATEROSCLEROTIC_PLAQUE_DN	1.79	0.19277	http://www.gsea-msigdb.org/gsea/msigdb/cards/PAPASPYRIDONOS_UNSTABLE_ATEROSCLEROTIC_PLAQUE_DN
KEGG_ECM_RECEPTOR_INTERACTION	1.78	0.19747	http://www.gsea-msigdb.org/gsea/msigdb/cards/KEGG_ECM_RECEPTOR_INTERACTION
JAEGER_METASTASIS_UP	1.77	0.19793	http://www.gsea-msigdb.org/gsea/msigdb/cards/JAEGER_METASTASIS_UP
CERIBELLI_GENES_INACTIVE_AND_BOUND_BY_NFY	1.78	0.19929	http://www.gsea-msigdb.org/gsea/msigdb/cards/CERIBELLI_GENES_INACTIVE_AND_BOUND_BY_NFY
KANG_IMMORTALIZED_BY_TERT_DN	1.77	0.20062	http://www.gsea-msigdb.org/gsea/msigdb/cards/KANG_IMMORTALIZED_BY_TERT_DN
MIKKELSEN_IPS_ICP_WITH_H3K27ME3	1.79	0.20089	http://www.gsea-msigdb.org/gsea/msigdb/cards/MIKKELSEN_IPS_ICP_WITH_H3K27ME3
IZADPANAH_STEM_CELL_ADIPOSE_VS_BONE_DN	1.76	0.2021	http://www.gsea-msigdb.org/gsea/msigdb/cards/IZADPANAH_STEM_CELL_ADIPOSE_VS_BONE_DN
BROWNE_HCMV_INFECTION_24HR_DN	1.82	0.20317	http://www.gsea-msigdb.org/gsea/msigdb/cards/BROWNE_HCMV_INFECTION_24HR_DN
BRUECKNER_TARGETS_OF_MIRLET7A3_DN	1.76	0.20372	http://www.gsea-msigdb.org/gsea/msigdb/cards/BRUECKNER_TARGETS_OF_MIRLET7A3_DN
KONDO_EZH2_TARGETS	1.75	0.20471	http://www.gsea-msigdb.org/gsea/msigdb/cards/KONDO_EZH2_TARGETS
FARMER_BREAST_CANCER_CLUSTER_4	1.75	0.20599	http://www.gsea-msigdb.org/gsea/msigdb/cards/FARMER_BREAST_CANCER_CLUSTER_4
INGRAM_SHH_TARGETS_UP	1.77	0.20692	http://www.gsea-msigdb.org/gsea/msigdb/cards/INGRAM_SHH_TARGETS_UP
VARELA_ZMPSTE24_TARGETS_DN	1.76	0.2096	http://www.gsea-msigdb.org/gsea/msigdb/cards/VARELA_ZMPSTE24_TARGETS_DN
JIANG_TIP30_TARGETS_UP	1.76	0.2097	http://www.gsea-msigdb.org/gsea/msigdb/cards/JIANG_TIP30_TARGETS_UP
CLASPER_LYMPHATIC_VESSELS_DURING_METASTASIS_DN	1.77	0.21215	http://www.gsea-msigdb.org/gsea/msigdb/cards/CLASPER_LYMPHATIC_VESSELS_DURING_METASTASIS_DN
HAN_JNK_SINGALING_UP	1.73	0.24828	http://www.gsea-msigdb.org/gsea/msigdb/cards/HAN_JNK_SINGALING_UP
